# Supplementary material for: Two new species of Neoperla (Plecoptera, Perlidae) from Dabie Mountains of China
Source: Zookeys. 2014 Sep 1;(438):45–55. doi: 10.3897/zookeys.438.8230 (PMC4155724; doi:10.3897/zookeys.438.8230)
Supplement: XML Treatment for Neoperla nigromarginata [file zookeys.438.8230-treatment1.xml]

<!DOCTYPE tp:taxon-treatment
  PUBLIC "-//TaxonX//DTD Taxonomic Treatment Publishing DTD v0 20100105//EN" "tax-treatment-NSO.dtd">
<tp:taxon-treatment xmlns:tp="http://www.plazi.org/taxpub"><tp:treatment-meta><kwd-group><label>Taxon classification</label><kwd><named-content content-type="kingdom">Animalia</named-content></kwd><kwd><named-content content-type="order">Plecoptera</named-content></kwd><kwd><named-content content-type="family">Perlidae</named-content></kwd></kwd-group><mixed-citation publication-type="journal"><person-group><name><surname>Li</surname><given-names>Wei-Hai</given-names></name><name><surname>Zhang</surname><given-names>Sheng-Quan</given-names></name></person-group><article-title>Two new species of <italic>Neoperla</italic> (Plecoptera, Perlidae) from Dabie Mountains of China</article-title><source>Zookeys</source><day>1</day><month>9</month><year>2014</year><volume>2014</volume><issue>438</issue><fpage>45</fpage><lpage>55</lpage><pub-id pub-id-type="doi">10.3897/zookeys.438.8230</pub-id></mixed-citation></tp:treatment-meta><tp:nomenclature><tp:taxon-name>
                        <tp:taxon-name-part taxon-name-part-type="genus">Neoperla</tp:taxon-name-part>
                        <tp:taxon-name-part taxon-name-part-type="species">nigromarginata</tp:taxon-name-part>
                        <object-id xmlns:xlink="http://www.w3.org/1999/xlink" content-type="zoobank" xlink:type="simple">http://zoobank.org/14EAFB99-1450-4DF2-8ACF-E7FDB99620A3</object-id>
                    </tp:taxon-name><tp:taxon-authority>Li &amp; Zhang</tp:taxon-authority><tp:taxon-status xmlns:xlink="http://www.w3.org/1999/xlink" xlink:type="simple">sp. n.</tp:taxon-status><xref ref-type="fig" rid="F1">Figs 1</xref><xref ref-type="fig" rid="F2">–2</xref></tp:nomenclature><tp:treatment-sec sec-type="Type material"><title>Type material.</title><p>Holotype. male (HIST), China: Henan Province, Xinyang City, Xin County, Liankangshan National Nature Reserve, Laomiao Protection station, <named-content xmlns:xlink="http://www.w3.org/1999/xlink" content-type="dwc:verbatimCoordinates" xlink:type="simple">31°64,39'N, 114°87,95'E</named-content>, light trap, 17 June 2014, W.H. Li. Paratypes: 4 females (2 in CAU), the same locality and data as holotype.</p></tp:treatment-sec><tp:treatment-sec sec-type="Adult fig"><title>Adult habitus.</title><p>Distance between ocelli slightly wider than diameter of the ocellus. Head pale yellow to brownish with black areas, slightly wider than pronotum, with a black rectangular area covering ocelli, a large black anterior spot and two small lateral spots present on frons (Fig. <xref ref-type="fig" rid="F1">1a</xref>); compound eyes black, antennae dark brown except several basal segments which are brown; maxillary palpi dark brown. Pronotum with black median areas of rugosities and lateral margins around the kidney shaped pale disc area (Fig. <xref ref-type="fig" rid="F1">1a</xref>); wings subhyaline, veins dark brown; legs dark brown with femora and inner part of tibia brownish to brown (Fig. <xref ref-type="fig" rid="F1">1e</xref>). Cerci dark brown, basal segments brown.</p><fig id="F1" position="float" orientation="portrait"><label>Figure 1.</label><caption><p><italic><tp:taxon-name>Neoperla nigromarginata</tp:taxon-name></italic> Li &amp; Zhang, sp. n. Male (<bold>a–e</bold>) <bold>a</bold> Head and pronotum, dorsal view <bold>b</bold> Terminalia, dorsal view <bold>c</bold> Terminalia, lateral view <bold>d</bold> Aedeagus before eversion, lateral view <bold>e</bold> Hindleg <bold>f</bold> Female subgenital fig, ventral view.</p></caption><graphic xmlns:xlink="http://www.w3.org/1999/xlink" xlink:href="zookeys-438-045-g001.jpg" position="float" orientation="portrait" xlink:type="simple"/></fig><p>Male. Forewing length 11.8 mm. Tergum 7 with an anteromedian pair of sclerotized, upraised, nipple-shaped processes and a distal subquadrate process on posterior margin, covered with small sensilla basiconica (Fig. <xref ref-type="fig" rid="F1">1b</xref>). Tergum 8 with a recurved tongue shaped process, fringed with small spines at its distal margin (Figs <xref ref-type="fig" rid="F1">1b</xref>). Tergum 9 without patches of sensilla basiconica. Hemitergal processes of tergum 10 with a swollen wide base medially curved with sharp tip (Fig. <xref ref-type="fig" rid="F1">1b</xref>). Aedeagal tube nearly straight, with basoventral and dorsal sclerites. Aedeagal sac membranous but basal half heavily sclerotized ventrally (Figs <xref ref-type="fig" rid="F1">1d</xref>, <xref ref-type="fig" rid="F2">2b</xref>). Sac about as long as tube and curved ventrally forming a right angle to tube, dorsal surface with 2-3 irregular rows of numerous small spines (Fig. <xref ref-type="fig" rid="F2">2a</xref>); lateral surface of sac with a large patch of numerous small spines at subapcial region (Fig. <xref ref-type="fig" rid="F2">2b</xref>); a pair of flagella present more evident in uneverted sac apex in dorsal view (Fig. <xref ref-type="fig" rid="F2">2a</xref>).</p><fig id="F2" position="float" orientation="portrait"><label>Figure 2.</label><caption><p><italic><tp:taxon-name>Neoperla nigromarginata</tp:taxon-name></italic> Li &amp; Zhang, sp. n. Male. <bold>a</bold> Dorsal aspect of aedeagal sac, top view <bold>b</bold> Aedeagus, lateral view. Note that the spines in <bold>b</bold> appear lightly pigmented and unclear, actually they are located on the lower surface of the sac, and are seen from beneath through the cuticle.</p></caption><graphic xmlns:xlink="http://www.w3.org/1999/xlink" xlink:href="zookeys-438-045-g002.jpg" position="float" orientation="portrait" xlink:type="simple"/></fig></tp:treatment-sec><tp:treatment-sec sec-type="Female"><title>Female.</title><p>Forewing length 13.4–14.0 mm. General color pattern similar to male. Sternum 7 slightly sclerotized except the posterior margin slightly produced forming sclerotized subgenital fig. Subgenital fig a small dark brown tab with slightly emarginate tip (Fig. <xref ref-type="fig" rid="F1">1f</xref>). Sternum 8 moderately sclerotized medially, posterior margin slightly produced in a narrow wide lobe.</p></tp:treatment-sec><tp:treatment-sec sec-type="Etymology"><title>Etymology.</title><p>The specific epithet refers to the dark lateral margins of pronotum.</p></tp:treatment-sec><tp:treatment-sec sec-type="Distribution"><title>Distribution.</title><p>China (Henan Province).</p></tp:treatment-sec><tp:treatment-sec sec-type="Diagnosis and remarks"><title>Diagnosis and remarks.</title><p>The new species is a typical member of the <italic><tp:taxon-name>Neoperla montivaga</tp:taxon-name></italic> species group as defined by <xref ref-type="bibr" rid="B46">Zwick (1983)</xref>. The new species has similar head pattern, terminalia and paired apical flagella of the aedeagal sac with <italic><tp:taxon-name>Neoperla flagellata</tp:taxon-name></italic> Li &amp; Murányi, 2012 and <italic><tp:taxon-name>Neoperla tuberculata</tp:taxon-name></italic> Wu, 1937 (Figs 1–4, 7 in Li et al. 2012, Figs 5 and 10 in Li et al. 2013). However, <italic><tp:taxon-name>Neoperla nigromarginata</tp:taxon-name></italic> is easily distinguishable from the latter two species by the distinctively pigmented pronotal lateral margins, short aedeagal sac (nearly as long as tube) with only dorsal spine patch at base and absence of a sac loop (Figs <xref ref-type="fig" rid="F1">1a</xref>, <xref ref-type="fig" rid="F2">2</xref>). In <italic><tp:taxon-name>Neoperla flagellata</tp:taxon-name></italic> and <italic><tp:taxon-name>Neoperla tuberculata</tp:taxon-name></italic>, both have long aedeagal sac (at least 1.5× as long as tube) forming a loop with lateral spine patches at base of aedeagal sac (Figs 5–9 in <xref ref-type="bibr" rid="B24">Li et al. 2012b</xref>, Figs 5 &amp; 11 in <xref ref-type="bibr" rid="B17">Li et al. 2013a</xref>).</p></tp:treatment-sec><ref-list><ref id="B46"><mixed-citation xmlns:xlink="http://www.w3.org/1999/xlink" xlink:type="simple"><person-group><name name-style="western"><surname>Zwick</surname><given-names>P</given-names></name></person-group> (<year>1983</year>) <article-title>The <italic>Neoperla</italic> of Sumatra and Java (Indonesia) (Plecoptera: Perlidae).</article-title><source>Spixiana</source><volume>6</volume>: <fpage>167</fpage>–<lpage>204</lpage>.</mixed-citation></ref><ref id="B24"><mixed-citation xmlns:xlink="http://www.w3.org/1999/xlink" xlink:type="simple"><person-group><name name-style="western"><surname>Li</surname><given-names>W-H</given-names></name><name name-style="western"><surname>Wang</surname><given-names>G-Q</given-names></name><name name-style="western"><surname>Li</surname><given-names>W-L</given-names></name><name name-style="western"><surname>Murányi</surname><given-names>D</given-names></name></person-group> (<year>2012b</year>) <article-title>Review of <italic>Neoperla</italic> (Plecoptera: Perlidae) from Guangdong Province of China.</article-title><source>Zootaxa</source><volume>3597</volume>: <fpage>15</fpage>–<lpage>24</lpage>.</mixed-citation></ref><ref id="B17"><mixed-citation xmlns:xlink="http://www.w3.org/1999/xlink" xlink:type="simple"><person-group><name name-style="western"><surname>Li</surname><given-names>W-H</given-names></name><name name-style="western"><surname>Liang</surname><given-names>H-Y</given-names></name><name name-style="western"><surname>Li</surname><given-names>W-L</given-names></name></person-group> (<year>2013a</year>) <article-title>Review of <italic>Neoperla</italic> (Plecoptera: Perlidae) from Zhejiang Province, China.</article-title><source>Zootaxa</source><volume>3652</volume>(<issue>3</issue>): <fpage>353</fpage>–<lpage>369</lpage>. doi: <ext-link ext-link-type="doi" xlink:href="10.11646/zootaxa.3652.3.4" xlink:type="simple">10.11646/zootaxa.3652.3.4</ext-link></mixed-citation></ref></ref-list></tp:taxon-treatment>
