# Supplementary material for: Two new species of Neoperla (Plecoptera, Perlidae) from Dabie Mountains of China
Source: Zookeys. 2014 Sep 1;(438):45–55. doi: 10.3897/zookeys.438.8230 (PMC4155724; doi:10.3897/zookeys.438.8230)
Supplement: XML Treatment for Neoperla similiflavescens [file zookeys.438.8230-treatment2.xml]

<!DOCTYPE tp:taxon-treatment
  PUBLIC "-//TaxonX//DTD Taxonomic Treatment Publishing DTD v0 20100105//EN" "tax-treatment-NSO.dtd">
<tp:taxon-treatment xmlns:tp="http://www.plazi.org/taxpub"><tp:treatment-meta><kwd-group><label>Taxon classification</label><kwd><named-content content-type="kingdom">Animalia</named-content></kwd><kwd><named-content content-type="order">Plecoptera</named-content></kwd><kwd><named-content content-type="family">Perlidae</named-content></kwd></kwd-group><mixed-citation publication-type="journal"><person-group><name><surname>Li</surname><given-names>Wei-Hai</given-names></name><name><surname>Zhang</surname><given-names>Sheng-Quan</given-names></name></person-group><article-title>Two new species of <italic>Neoperla</italic> (Plecoptera, Perlidae) from Dabie Mountains of China</article-title><source>Zookeys</source><day>1</day><month>9</month><year>2014</year><volume>2014</volume><issue>438</issue><fpage>45</fpage><lpage>55</lpage><pub-id pub-id-type="doi">10.3897/zookeys.438.8230</pub-id></mixed-citation></tp:treatment-meta><tp:nomenclature><tp:taxon-name>
                        <tp:taxon-name-part taxon-name-part-type="genus">Neoperla</tp:taxon-name-part>
                        <tp:taxon-name-part taxon-name-part-type="species">similiflavescens</tp:taxon-name-part>
                        <object-id xmlns:xlink="http://www.w3.org/1999/xlink" content-type="zoobank" xlink:type="simple">http://zoobank.org/5071BF60-1E10-4ABF-A529-7D88DC4A71D3</object-id>
                    </tp:taxon-name><tp:taxon-authority>Li &amp; Zhang</tp:taxon-authority><tp:taxon-status xmlns:xlink="http://www.w3.org/1999/xlink" xlink:type="simple">sp. n.</tp:taxon-status><xref ref-type="fig" rid="F3">Figs 3</xref><xref ref-type="fig" rid="F4">–4</xref><!--PageBreak--><!--PageBreak--><!--PageBreak--></tp:nomenclature><tp:treatment-sec sec-type="Type material"><title>Type material.</title><p>Holotype. male (HIST), China: Henan Province, Xinyang City, Xin County, Liankangshan National Nature Reserve, Laomiao Protection station, <named-content xmlns:xlink="http://www.w3.org/1999/xlink" content-type="dwc:verbatimCoordinates" xlink:type="simple">31°64,39'N, 114°87,95'E</named-content>, light trap, 15 June 2014, W.H. Li.</p></tp:treatment-sec><tp:treatment-sec sec-type="Male"><title>Male.</title><p>Forewing length 13.9 mm. Distance between ocelli barely as wide as diameter of the ocellus. Head slightly wider than pronotum, mostly yellow brown, lateral margins and occiput behind compound eyes pale, a triangular dark area covering ocelli, a dark spot in front of M-line and U-shaped brownish spot between M-line and ocellus, M-line pale; antennae brown to dark brown, scape darker; compound eyes black; mouthparts brown (Fig. <xref ref-type="fig" rid="F3">3a</xref>). Pronotum brownish with wide darker median stripe and scattered markings of rugosities, legs brown; wings pale brown with dark vein. Abdomen brownish.</p><fig id="F3" position="float" orientation="portrait"><label>Figure 3.</label><caption><p><italic><tp:taxon-name>Neoperla similiflavescens</tp:taxon-name></italic> Li &amp; Zhang, sp. n. Male. <bold>a</bold> Head and pronotum, dorsal view <bold>b</bold> Terminalia, dorsal view <bold>c</bold> Terminalia, lateral view <bold>d</bold> Aedeagus, lateral view.</p></caption><graphic xmlns:xlink="http://www.w3.org/1999/xlink" xlink:href="zookeys-438-045-g003.jpg" position="float" orientation="portrait" xlink:type="simple"/></fig><p><italic>Terminalia</italic>. Tergum 7 with trapezoidal median process at posterior margin, covered by numerous tiny sensilla basiconica, anterior and lateral margins forming elevated figau but with posteromedian concativity in which process of tergum 8 lies. Sclerotized process of tergum 8 recurved backward and triangular in shape. Tergum 9 with two submedial patches of long hairs. Hemitergal processes of tergum 10 strongly sclerotized and straight (Figs <xref ref-type="fig" rid="F3">3b and c</xref>). Aedeagus heavily sclerotized, subapical ventral projection triangular in lateral view and gradually tapering to a triangular tip (Figs <xref ref-type="fig" rid="F3">3d</xref>, <xref ref-type="fig" rid="F4">4a and b</xref>).</p><fig id="F4" position="float" orientation="portrait"><label>Figure 4.</label><caption><p><bold>a–b</bold> <italic><tp:taxon-name>Neoperla similiflavescens</tp:taxon-name></italic> Li &amp; Zhang, sp. n. Male. <bold>c–d</bold> <italic><tp:taxon-name>Neoperla flavescens</tp:taxon-name></italic> Chu. Male. <bold>a</bold> Aedeagus, oblique ventral view <bold>b</bold> Aedeagus, ventral view <bold>c</bold> Head and pronotum, dorsal view <bold>d</bold> Aedeagus, lateral view. <italic><tp:taxon-name>Neoperla flavescens</tp:taxon-name></italic> Chu for comparison. 1 male from Henan Province, Luoyang City, Song County, Cecun town, Muzhaling, 2012.VIII.19, Weihai Li.</p></caption><graphic xmlns:xlink="http://www.w3.org/1999/xlink" xlink:href="zookeys-438-045-g004.jpg" position="float" orientation="portrait" xlink:type="simple"/></fig></tp:treatment-sec><tp:treatment-sec sec-type="Female"><title>Female.</title><p>Unknown.</p></tp:treatment-sec><tp:treatment-sec sec-type="Etymology"><title>Etymology.</title><p>The specific epithet refers to the similarity to <italic><tp:taxon-name>Neoperla flavescens</tp:taxon-name></italic> Chu, 1929.</p></tp:treatment-sec><tp:treatment-sec sec-type="Distribution"><title>Distribution.</title><p>China (Henan Province).</p><!--PageBreak--><!--PageBreak--><!--PageBreak--></tp:treatment-sec><tp:treatment-sec sec-type="Diagnosis and remarks"><title>Diagnosis and remarks.</title><p>The new species may be assigned to the <italic><tp:taxon-name>Neoperla montivaga</tp:taxon-name></italic> species group as defined by <xref ref-type="bibr" rid="B46">Zwick (1983)</xref>, because of the incomplete sclerotization of the aedeagal tube in ventral aspect (Fig. <xref ref-type="fig" rid="F4">4a</xref>). The new species seems closely related to <italic><tp:taxon-name>Neoperla flavescens</tp:taxon-name></italic> Chu originally known from Zhejiang Province, and recently also found from several provinces (Henan, Fujian and Shanxi) of China (<xref ref-type="bibr" rid="B21">Li et al. 2011a</xref>, Li et al. 2014). They are similar in general features of male terminalia and the aedeagal tube. However, the new species can be easily separated from <italic><tp:taxon-name>Neoperla flavescens</tp:taxon-name></italic> Chu by the shape of ventral projection of aedeagal tube. The projection in <italic><tp:taxon-name>Neoperla similiflavescens</tp:taxon-name></italic> is generally triangular in lateral view and tapers to a triangular tip (Fig. <xref ref-type="fig" rid="F3">3d</xref>) whereas it is generally finger-like and abruptly constricted subapically in a nipple-like tip in <italic><tp:taxon-name>Neoperla flavescens</tp:taxon-name></italic> (Figs 4d &amp; 5 in <xref ref-type="bibr" rid="B21">Li et al. 2011a</xref>). Their general body color and head pattern also differ to some degree: <italic><tp:taxon-name>Neoperla similiflavescens</tp:taxon-name></italic> is generally brownish in color and spots on frons are well defined and small (Fig. <xref ref-type="fig" rid="F3">3a</xref>) while in <italic><tp:taxon-name>Neoperla flavescens</tp:taxon-name></italic>, the general body color is brown and darker, the spots on frons are larger and obscure (Fig. <xref ref-type="fig" rid="F4">4c</xref>, Fig. 1 in <xref ref-type="bibr" rid="B21">Li et al. 2011a</xref>, Fig. 1a in <xref ref-type="bibr" rid="B18">Li et al. 2014a</xref>).</p></tp:treatment-sec><ref-list><ref id="B46"><mixed-citation xmlns:xlink="http://www.w3.org/1999/xlink" xlink:type="simple"><person-group><name name-style="western"><surname>Zwick</surname><given-names>P</given-names></name></person-group> (<year>1983</year>) <article-title>The <italic>Neoperla</italic> of Sumatra and Java (Indonesia) (Plecoptera: Perlidae).</article-title><source>Spixiana</source><volume>6</volume>: <fpage>167</fpage>–<lpage>204</lpage>.</mixed-citation></ref><ref id="B21"><mixed-citation xmlns:xlink="http://www.w3.org/1999/xlink" xlink:type="simple"><person-group><name name-style="western"><surname>Li</surname><given-names>W-H</given-names></name><name name-style="western"><surname>Wang</surname><given-names>H-L</given-names></name><name name-style="western"><surname>Lu</surname><given-names>W-Y</given-names></name></person-group> (<year>2011a</year>) <article-title>Species of the genus <italic>Neoperla</italic> (Plecoptera: Perlidae) from Henan, China.</article-title><source>Zootaxa</source><volume>2735</volume>: <fpage>57</fpage>–<lpage>63</lpage>.</mixed-citation></ref><ref id="B18"><mixed-citation xmlns:xlink="http://www.w3.org/1999/xlink" xlink:type="simple"><person-group><name name-style="western"><surname>Li</surname><given-names>W-H</given-names></name><name name-style="western"><surname>Murányi</surname><given-names>D</given-names></name><name name-style="western"><surname>Wang</surname><given-names>R-F</given-names></name></person-group> (<year>2014a</year>) <article-title>Species of <italic>Neoperla</italic> (Plecoptera: Perlidae) from Yunnan Province, China.</article-title><source>Zootaxa</source><volume>3753</volume>: <fpage>1</fpage>–<lpage>9</lpage>. doi: <ext-link ext-link-type="doi" xlink:href="10.11646/zootaxa.3753.1.1" xlink:type="simple">10.11646/zootaxa.3753.1.1</ext-link></mixed-citation></ref></ref-list></tp:taxon-treatment>
